# Supplementary material for: Colony spreading of the gliding bacterium Flavobacterium johnsoniae in the absence of the motility adhesin SprB
Source: Sci Rep. 2021 Jan 13;11:967. doi: 10.1038/s41598-020-79762-5 (PMC7807042; doi:10.1038/s41598-020-79762-5)
Supplement: Supplementary file 2 — Supplementary Table S1. [file 41598_2020_79762_MOESM2_ESM.xlsx]

## Sheet: strains
Table S1.
Strains Used in This Study
Strain	Description	Source
F. johnsoniae strain
Cj1827	rpsL2; wild type strain used in construction of deletion mutants (Smr)	38
FJS001	rpsL2 Δcsl (Smr)	This work
FJS002	rpsL2 ΔlolA (Smr)	This work
UW102-15	Spontaneous gldA mutant	25
UW102-154	gldB mutant (nitrosoguanidine mutagenesis)	24
UW102-42	Spontaneous gldD mutant	24
UW102-39	Spontaneous gldF mutant	24
UW102-34	Spontaneous gldG mutant	24
UW102-52	Spontaneous gldH mutant	24
UW102-41	Spontaneous gldI mutant	24
UW102-55	Spontaneous gldJ mutant	4
UW102-57	Spontaneous gldK mutant	24
CJ1300	gldL::HimarEm1 (Emr)	5
FJ113	gldM::HimarEm1 (Emr)	5
CJ1631A	gldNO deletion mutant	13
FJ149	sprE::HimarEm1 (Emr)	15
Oligonucleotides used for PCR
primer	sequence*
F3180-UF-BamHI	GGATCCAAAAAGCACATACATCAAAAGAAG
F3180-UR-SalI	GTCGACAGAACACATTATGGCTAATGCAGC
F3180-DF-SalI	GTCGACAATTTGAAGCAATTTCTGAAGCTC
F3180-DR-SphI	GCATGCATTTTTGTCTCTTGCATCCCAGCG
F2111-UF-BamHI	GGATCCGGAGGAACTATTGGTTATGAGCTG
F2111-UR-SalI	GTCGACAAAATAACTGCTATTTGAAAACAC
F2111-DF-SalI	GTCGACCCCGAAATACTACATCAATAAATT
F2111-DR-SphI	GCATGCCAGCTTCAGTATGTCCTGTTCTTC
* restriction endonuclease sites are underlined
Plasmids Used in This Study
plasmid	description			Source
pGEM-T Easy vector	Apr, cloning vector			Promega
pFj29	Apr Emr, gfp-containing shuttle vector used for expressing GFP			37
pRR51	Apr Emr, rpsl-containing suicide vector used for constructing deletion mutants			36
pFS1	Apr Emr, Construct used to delete csl (Fjoh_3180); 2.1-kbp upstream and 2.1-kbp downstream of csl amplified and ligated into pRR51			This work
pFS2	Apr Emr, Construct used to delete lolA (Fjoh_2111); 2.0-kbp upstream and 1.9-kbp downstream of lolA amplified and ligated into pRR51			This work
